# Supplementary material for: Biochemical Characterization of 13-Lipoxygenases of Arabidopsis thaliana
Source: Int J Mol Sci. 2021 Sep 23;22(19):10237. doi: 10.3390/ijms221910237 (PMC8508710; doi:10.3390/ijms221910237)
Supplement: Supplementary file 1 [file ijms-22-10237-s001.zip]

Archive with 2 entries (2 files):
- ijms-1305611-supplementary-Figures.pdf
- ijms-1305611-supplementary-File S1.pdf
